# Supplementary material for: A mutation in the CACNA1C gene leads to early repolarization syndrome with incomplete penetrance: A Chinese family study
Source: PLoS One. 2017 May 11;12(5):e0177532. doi: 10.1371/journal.pone.0177532 (PMC5426766; doi:10.1371/journal.pone.0177532)
Supplement: S1 Data — (XLSX) [file pone.0177532.s003.xlsx]

## Sheet: Fig 3B-D
Figure 3B
I-V curve
WT
-80	-5.34383	-2.73137	-1.51359	-4.68054	-2.34376	-3.3078	-4.31825	-3.03308	-1.75021	-6.13232	-1.1954	-0.86127
-70	-4.58491	-2.41462	-1.22603	-3.98383	-1.93092	-3.05178	-2.82207	-2.093	-2.50847	-5.28269	-0.85993	-0.66252
-60	-3.85234	-2.13847	-0.98632	-3.6186	-1.70454	-2.04817	-2.37412	-1.47105	-2.02027	-3.47456	-0.7558	-0.59382
-50	-3.46764	-2.03978	-0.88174	-2.99632	-1.5514	-2.33491	-1.82764	-0.99008	-1.60479	-3.75789	-0.63627	-0.43677
-40	-3.62605	-1.74049	-1.59784	-2.56346	-1.39825	-1.35178	-1.72016	-0.74502	-1.17374	-2.11641	-0.40489	-0.44658
-30	-5.66029	-1.6475	-2.31549	-3.0775	-1.30506	-1.8331	-1.57679	-0.92174	-3.17843	-4.32445	-0.61892	-1.12873
-20	-13.6075	-5.34356	-7.61702	-7.02731	-2.68334	-3.31804	-4.15697	-3.19888	-13.3889	-14.9981	-5.82466	-21.671
-10	-22.5142	-20.8037	-19.1929	-18.0052	-9.64796	-10.4148	-13.2951	-16.2212	-25.3962	-27.305	-20.923	-28.296
0	-24.4485	-21.1743	-24.6667	-27.0481	-17.272	-16.498	-23.3829	-30.5099	-23.989	-25.3303	-20.4498	-24.6603
10	-19.9	-18.1923	-23.1996	-25.9796	-19.3493	-18.526	-23.8129	-31.6164	-18.1045	-19.2476	-16.7144	-19.7289
20	-14.2083	-14.0023	-19.3065	-20.5011	-16.8457	-14.1425	-17.5329	-24.2517	-12.5475	-11.5235	-16.3672	-14.6759
30	-7.86848	-9.73967	-15.9989	-13.5748	-12.1118	-8.72547	-11.6111	-17.8866	-7.04244	-4.59946	-11.2927	-10.2444
40	-2.6682	-5.41898	-13.6474	-6.84482	-7.34414	-3.96318	-5.34857	-11.7612	-3.01744	-3.73792	-6.82738	-6.71594
50	-1.51986	-1.7504	-10.9588	-1.58947	-3.35584	-2.82208	-1.67532	-5.5683	-2.26327	-2.93694	-3.37798	-3.93823
60	-0.67549	-0.78209	-7.5768	-0.52965	-0.85227	-1.31259	-0.65092	-1.72264	-0.9985	-1.86896	-0.94475	-1.74456
Q1916R
-80	-1.20319	-1.97102	-1.42703	-1.03147	-5.33639	-1.87831	-0.46261	-0.66561	-1.8153	-0.78817	-0.96398	-1.08749	-1.11538	-1.63883	-0.76659	-0.78515	-1.84595	-0.7116
-70	-0.98383	-1.50974	-1.10992	-0.47414	-4.29138	-1.42304	-0.38706	-0.46923	-1.4746	-0.664	-0.57761	-0.91926	-1.0337	-1.48459	-0.66635	-0.66159	-1.75364	-0.54728
-60	-0.88078	-1.38392	-0.90654	-0.37016	-3.49476	-1.23163	-0.30642	-0.38861	-1.20002	-0.54143	-0.37467	-0.84264	-0.81507	-1.50939	-0.47764	-0.56634	-1.39473	-0.43283
-50	-0.6714	-1.04143	-0.92379	-0.26826	-2.6382	-0.89332	-0.25889	-0.37208	-0.83899	-0.43752	-1.00045	-0.87137	-0.72512	-1.27801	-0.46585	-0.46465	-1.22549	-0.29785
-40	-0.76113	-1.0624	-0.7273	0.55525	-2.20135	-0.70043	-0.24107	-0.34521	-0.75257	-0.40749	-1.47566	-0.74415	-0.548	-0.9833	-0.23882	-0.31149	-1.05116	-0.2553
-30	-1.15002	-1.77532	-1.03064	-0.71329	-1.91014	-0.69094	-0.22664	-0.72969	-1.05256	-0.45782	-1.70077	-0.71816	-0.5383	-0.73265	0.5779	-0.36295	-1.14347	-0.21862
-20	-2.72541	-6.84255	-2.35084	-3.04245	-3.57183	-2.64515	-0.65022	-0.9674	-0.69153	-0.80523	-2.72623	-1.21338	-0.82337	-1.38269	-0.96414	-0.94729	-2.77405	-0.38734
-10	-5.78333	-20.5281	-7.46272	-19.199	-7.09228	-11.6516	-2.35038	-1.44899	-1.37801	-2.36051	-3.40328	-1.71816	-4.27182	-4.07099	-4.35784	-10.697	-7.8144	-1.82078
0	-8.23631	-26.3781	-11.8368	-23.2105	-10.4073	-14.4564	-3.97422	-2.31722	-3.00515	-3.83463	-7.29803	-3.24879	-10.1685	-5.75108	-9.15783	-9.4927	-12.6959	-4.08039
10	-8.51215	-25.6161	-12.6572	-20.7623	-9.99616	-13.0581	-4.17114	-2.7369	-3.62043	-4.01972	-8.25822	-4.04357	-10.4647	-5.45082	-11.3455	-7.8361	-13.4139	-4.57772
20	-7.41198	-21.0244	-10.5752	-17.2226	-7.35796	-10.7215	-3.68982	-2.32345	-3.38156	-3.37518	-6.99765	-3.74261	-9.00585	-4.7347	-10.6763	-5.99934	-11.3936	-4.00846
30	-5.49087	-14.8806	-7.45919	-12.8974	-3.51188	-8.30236	-2.63053	-1.54821	-2.76616	-2.40108	-5.26862	-2.60726	-6.76827	-3.67154	-8.10234	-4.48957	-7.87618	-3.01222
40	-3.45006	-9.55476	-4.70852	-9.14387	-2.36043	-5.6256	-1.59751	-0.89505	-1.55597	-1.33694	-3.46181	-1.43771	-4.67728	-2.50088	-5.17752	-3.3646	-4.36364	-1.77536
50	-1.47241	-4.78791	-2.01646	-5.76451	-2.08596	-3.04833	-0.61198	-0.39742	-0.65174	-0.62425	-1.7758	-0.96432	-2.68047	-1.18437	-2.96317	-2.2525	-1.64086	-0.53553
60	0.95391	-1.8662	0.74108	-3.02366	-0.52698	-1.17631	-0.29941	-0.06624	-0.32587	-0.05202	-0.50023	-0.52599	-0.94236	-0.46336	-1.03785	-1.23567	-0.32861	-0.24448
Figure 3C
SSA curve
WT
-60	0.08485	0.05425	0.01962	0.06429	0.04535	0.07386	0.05103	0.04601
-50	0.08274	0.05606	0.019	0.05767	0.03902	0.08654	0.06302	0.03837
-40	0.09438	0.05218	0.03757	0.05382	0.03114	0.05317	0.0398	0.0394
-30	0.16206	0.05434	0.05988	0.07107	0.09275	0.11951	0.05937	0.03973
-20	0.43289	0.19582	0.10394	0.18033	0.4341	0.46052	0.1194	0.11638
-10	0.80577	0.85766	0.62047	0.51979	0.92633	0.94321	0.42163	0.41873
0	1	0.99764	0.91135	0.8924	1	1	0.76332	0.84166
10	0.94962	1	1	1	0.88048	0.88651	1	1
20	0.81362	0.92362	0.99863	0.94695	0.73227	0.6369	0.91607	0.88353
30	0.56322	0.80306	1.03443	0.78377	0.51375	0.31776	0.70648	0.73139
Q1916R
-60	0.02493	0.03306	0.00823	0.04353	0.06553
-50	0.02033	0.03649	0.00646	0.03421	0.06797
-40	0.02262	0.03134	0.01459	0.02926	0.0688
-30	0.04158	0.04886	0.02061	0.03175	0.15997
-20	0.17808	0.12382	0.09769	0.13505	0.23564
-10	0.60103	0.4422	0.69353	0.66922	0.39707
0	0.88264	0.80158	0.95821	0.94893	0.72571
10	1	1	1	1	1
20	0.9849	1.00261	0.99542	0.98527	1.01872
30	0.87136	0.88398	0.93179	0.95371	0.84852
Figure 3D
SSI curve
WT
-80	1	1	1	1	1	1	1	1	1
-70	1.01075	0.982659	0.971452	0.924798	0.904998	0.924887	0.930187	0.971044	0.947291
-60	1.00172	0.970252	0.955915	0.890696	0.830805	0.879873	0.886866	0.947463	0.884468
-50	0.99131	0.936234	0.942465	0.855176	0.787578	0.83684	0.867314	0.928935	0.824494
-40	1.01022	0.913618	0.934559	0.800993	0.756656	0.783757	0.821473	0.910406	0.835097
-30	0.985488	0.844944	0.893549	0.733818	0.693158	0.691179	0.719025	0.891381	0.716207
-20	0.7265	0.570356	0.73983	0.484676	0.484137	0.471344	0.522051	0.798739	0.513655
-10	0.375042	0.255878	0.396206	0.199641	0.161901	0.242599	0.367025	0.600414	0.219118
0	0.181268	0.0802343	0.180478	0.0626961	0.0537965	0.101159	0.25986	0.360813	0.0882698
10	0.0691335	0.00972978	0.0957343	0.0223327	0.000402739	0.0415155	0.193335	0.187513	0.0371179
Q1916R
-80	1	1	1	1	1	1	1	1	1	1	1	1	1
-70	0.94853	0.918746	0.931596	0.875121	0.958045	0.977558	0.979275	0.950286	0.955478	0.968865	0.779437	0.954023	0.935876
-60	0.927107	0.888925	0.917923	0.811261	0.96811	0.950485	0.917459	0.923522	0.9233	0.967499	0.744465	0.903945	0.898152
-50	0.884448	0.853878	0.895258	0.740356	0.927715	0.945676	0.852126	0.901843	0.891466	0.969409	0.697546	0.883931	0.871804
-40	0.846981	0.773864	0.871365	0.683397	0.913475	0.938018	0.855975	0.87402	0.858371	0.939393	0.661099	0.862589	0.841566
-30	0.749297	0.633057	0.796583	0.519707	0.865252	0.844946	0.815333	0.791187	0.805251	0.948088	0.635704	0.772483	0.773974
-20	0.548178	0.408072	0.55043	0.300812	0.691659	0.57567	0.605401	0.562587	0.626361	0.770459	0.494457	0.516259	0.586518
-10	0.369378	0.203962	0.275469	0.107121	0.428558	0.325879	0.333223	0.306772	0.321711	0.521957	0.377084	0.275232	0.295895
0	0.22674	0.0956332	0.114689	0.130797	0.265495	0.16989	0.139494	0.158767	0.129365	0.336656	0.283902	0.143727	0.108519
10	0.142425	0.0552423	0.0505354	0.000274977	0.174494	0.100169	0.0491513	0.0877692	0.0497573	0.216792	0.187169	0.0759574	0.0341655

## Sheet: Fig 4B-D
Figure 4B
I-V curve
WT-vehicle
-80	-2.57568	-4.07287	-0.59026	-0.259026	-0.659026	-1.59026
-70	-2.09274	-3.37065	-0.2683	-0.32683	-0.32683	-0.5683
-60	-1.55614	-2.10666	-0.32196	-0.312196	-0.432196	-0.532196
-50	-1.12686	-1.82577	-0.05366	-0.105366	-0.085366	-0.075366
-40	-1.3415	-1.68533	-0.96588	-0.296588	-0.96588	-0.139659
-30	-1.12686	-1.68533	-6.49285	-6.59285	-7.49285	-8.49285
-20	-4.50743	-2.38754	-31.2301	-31.5301	-31.2301	-33.2301
-10	-21.4103	-7.44352	-49.6354	-29.6354	-23.6354	-29.6354
0	-39.3327	-16.5724	-46.7914	-48.7914	-49.7914	-59.7914
10	-39.3864	-22.7519	-38.3668	-36.3668	-36.3668	-35.3668
20	-32.7862	-21.9092	-28.3861	-27.3861	-26.3861	-23.3861
30	-24.0396	-16.151	-18.781	-17.781	-16.781	-15.781
40	-15.4004	-9.12885	-10.732	-10.5732	-10.2732	-9.73198
50	-7.88801	-4.21331	-5.04403	-5.0344	-4.8044	-4.04403
60	-2.62934	-0.98311	-1.23418	-1.12342	-1.12342	-1.23418
WT+TES
-80	-2.30738	-7.16263	-0.64392	-2.23074	-7.21626	-0.634392
-70	-2.4147	-2.2471	-0.2683	-2.34147	-2.32471	-0.25683
-60	-1.39516	-1.68533	-0.32196	-1.23952	-1.56853	-0.332196
-50	-1.28784	-1.26399	-0.42928	-1.16288	-1.2564	-0.442928
-40	-0.75124	-1.96621	-1.18052	-0.675124	-1.97662	-1.21805
-30	-1.01954	-1.82577	-5.09769	-1.20195	-1.83258	-5.10977
-20	-3.27325	-3.37065	-17.1175	-3.32733	-3.38707	-17.1218
-10	-12.0735	-9.97151	-23.4494	-12.1735	-8.97151	-24.4494
0	-21.0347	-20.9261	-20.8737	-21.5065	-19.9926	-20.8737
10	-21.9469	-25.7012	-15.8833	-21.7469	-22.7012	-16.8833
20	-17.8687	-22.6115	-10.6783	-16.8687	-19.6115	-17.6783
30	-12.1808	-16.4319	-6.49285	-14.1808	-10.4319	-9.49285
40	-6.54651	-9.55018	-2.79032	-6.65465	-7.85502	-3.97903
50	-2.1464	-3.37065	-0.42928	-2.21464	-3.43707	-0.542928
60	-1.98542	-0.28089	-0.20923	-1.99854	-0.298089	-0.200923
Q1916R-vehicle
-80	-5.33544	-4.61448	-1.89349	-3.0431	-3.05958	-2.85573	-1.1917
-70	-4.38883	-4.51835	-1.30177	-2.28233	-2.32106	-2.32028	-0.81537
-60	-3.70039	-4.03767	-0.94674	-2.02874	-1.68804	-1.72534	-0.68993
-50	-2.92589	-3.17246	-0.71006	-2.02874	-1.37154	-1.66584	-0.50177
-40	-2.06533	-1.9227	-0.8284	-0.76078	-0.94952	-1.0114	-0.43905
-30	-1.549	-1.6343	-0.59171	-1.01437	-0.84402	-1.0709	-0.56449
-20	-1.63505	-2.49951	-0.8284	-2.53592	-2.21556	-3.33168	-2.38339
-10	-5.67966	-7.78694	-1.42012	-7.86135	-8.33471	-12.6723	-11.6661
0	-12.9944	-16.3429	-2.60355	-14.7083	-13.6098	-22.6673	-29.2906
10	-17.4693	-20.0922	-3.55029	-19.0194	-14.3484	-24.3927	-26.4055
20	-15.1458	-18.5541	-3.19526	-17.4978	-12.5548	-21.18	-20.5097
30	-10.6709	-13.4589	-1.89349	-12.9332	-10.6558	-15.0521	-14.9903
40	-5.24938	-8.07534	-0.71006	-6.59339	-6.75217	-8.92415	-10.0353
50	-0.7745	-2.30724	-0.47337	-2.28233	-3.16508	-3.68865	-5.89576
60	-0.46029	-0.48068	-0.13898	-0.76078	-0.52751	0	-2.82244
Q1916R+TES
-80	-2.19407	-2.78792	-1.18343	-1.01437	-0.94952	-4.2241	-0.62721
-70	-5.4215	-1.9227	-0.94674	-1.11462	-0.94952	-3.62915	-0.87809
-60	-4.04461	-1.6343	-0.59171	-0.25359	-0.63302	-3.1532	-0.37632
-50	-3.27011	-1.15362	-0.59171	0	-0.31651	-2.85573	-0.50177
-40	-3.01194	-1.34589	-0.47337	-0.25359	-0.1055	-1.90382	-0.3136
-30	-1.97928	-0.67295	-0.59171	-0.50718	-0.1055	-1.18989	-0.43905
-20	-2.06533	-1.34589	-0.71006	-2.53592	-1.26603	-0.95191	-2.32067
-10	-0.60239	-3.557	-0.94674	-5.07184	-4.0091	-0.95191	-21.7641
0	0	-6.24878	-1.77514	-6.3398	-7.49069	-1.66584	-20.447
10	-1.11872	-7.4024	-1.89349	-6.59339	-9.17874	-1.84432	-16.621
20	-0.54635	-6.24878	-1.6568	-5.07184	-7.5962	-1.30888	-12.9205
30	-0.53767	-3.36473	-1.42012	-2.78951	-5.27514	-1.48298	-9.59628
40	-0.35689	-0.76908	-0.77519	-0.76078	-2.42656	-1.42786	-6.3348
50	-0.29485	-0.57681	-0.71006	-0.76078	-0.1055	-1.1184	-3.70053
60	-0.2298	-0.47098	-0.10229	-0.6212	-1.05503	-0.63645	-1.5053
Figure 4C
SSA curve
WT-vehicle
-60	0.04623	0.01646	0.02919	0.03858	0.00344
-50	0.03185	0.013	0.04343	0.03648	0.000625521
-40	0.03504	0.01703	0.02548	0.03704	0.01239
-30	0.01622	0.01589	0.03539	0.04115	0.09251
-20	0.0219	0.07153	0.06369	0.06559	0.50057
-10	0.07925	0.38828	0.20473	0.23369	0.90924
0	0.3163	0.8322	0.56263	0.607	1
10	0.65985	1	1	1	1
20	1	1	1	1	1
30	1	1	1	1	1
WT+TES
-60	0.04108	0.02649	0.0502	0.02732	0.00771
-50	0.04161	0.02667	0.07119	0.02235	0.01122
-40	0.03873	0.01711	0.04819	0.03825	0.03393
-30	0.03521	0.02581	0.02677	0.03947	0.16281
-20	0.10123	0.09322	0.10542	0.08197	0.61504
-10	0.33702	0.39294	0.30981	0.27713	0.96291
0	0.68075	0.7987	0.72289	0.67851	1
10	1	1	1	1	1
20	1	1	1	1	1
30	1	1	1	1	1
Q1916R-vehicle
-60	0.01423	0.08373	0.11111	0.03865	0.01028	0.04902	0.02947	0.00758
-50	0.01663	0.07177	0.09091	0.04216	0.01191	0.04345	0.03104	0.00517
-40	0.01098	0.04785	0.11667	0.01739	0.01079	0.03309	0.02073	0.00341
-30	0.01626	0.04519	0.09259	0.02576	0.00942	0.03268	0.02439	0.00631
-20	0.09146	0.07775	0.14583	0.07246	0.05106	0.09651	0.08537	0.04403
-10	0.64286	0.27683	0.28571	0.25673	0.33251	0.41492	0.37108	0.28409
0	1	0.67783	0.61111	0.56039	0.80154	0.79044	0.77439	0.7178
10	1	1	1	0.86957	0.96031	1	1	1
20	1	1	1	1	1	1	1	1
30	1	1	1	1	1	1	1	1
Q1916R+TES
-60	0.03134	0.09199	0.13021	0.01603	0.02535	0.02874	0.71237	0.01055
-50	0.01628	0.07084	0.14205	0	0.04209	0.01567	0.70381	0.01151
-40	0.01433	0.09091	0.125	0.01923	0.01455	0.00575	0.51613	0.01055
-30	0.02388	0.05051	0.17361	0.04274	0.02939	0.00639	0.35842	0.01406
-20	0.11418	0.11364	0.23438	0.24038	0.11243	0.08621	0.32258	0.06857
-10	0.5194	0.34323	0.35714	0.54945	0.40627	0.31199	0.36866	0.49729
0	1	0.70346	0.78125	0.80128	0.80026	0.68008	0.75269	0.9564
10	1	1	1	1	1	1	1	1
20	1	1	1	1	1	1	1	1
30	1	1	1	1	1	1	1	1
Figure 4D
SSI curve
WT-vehicle	1	1	1	1	1
-80	0.986111	0.919854	0.869919	0.946667	0.901316
-70	0.923611	0.881603	0.747967	0.833333	0.872807
-60	0.979167	0.832423	0.764228	0.826667	0.782895
-50	0.875	0.743169	0.642276	0.82	0.767544
-40	0.888889	0.728597	0.634146	0.766667	0.572368
-30	0.729167	0.506375	0.406504	0.626667	0.309211
-20	0.576389	0.224044	0.227642	0.326667	0.118421
-10	0.347222	0.0491803	0.0243902	0.0733333	0.0526316
0	0.208333	0.00728597	0.0162602	0.02	0.0307018
10
WT+TES
-80	1	1	1	1	1
-70	0.939655	0.682594	0.696203	0.805714	0.697531
-60	0.913793	0.679181	0.544304	0.548571	0.660494
-50	0.939655	0.426621	0.303797	0.571429	0.45679
-40	0.767241	0.522184	0.392405	0.36	0.5
-30	0.775862	0.303754	0.139241	0.411429	0.271605
-20	0.577586	0.293515	0.151899	0.194286	0.209877
-10	0.405172	0.0375427	0.0379747	0.12	0.00617284
0	0.172414	0.0204778	0.0632911	0.0171429	0.00894815
10	0.103448	0.00989488	0.0759494	0.0228571	0.000430616
Q1916R-vehicle
-80	1	1	1	1	1	1	1	1	1	1
-70	0.928571	0.937143	0.962264	0.851852	1	0.796992	0.830508	0.904153	0.94822	0.9
-60	0.914286	0.84	0.899371	0.888889	0.984849	0.689223	0.694915	0.84345	0.899676	0.868
-50	0.854762	0.828571	0.842767	0.777778	0.893939	0.621554	0.661017	0.779553	0.899676	0.792
-40	0.807143	0.714286	0.72327	0.925926	0.893939	0.380952	0.559322	0.638978	0.828479	0.764
-30	0.785714	0.714286	0.767296	0.925926	0.848485	0.448622	0.508475	0.619808	0.828479	0.636
-20	0.6	0.468571	0.515723	0.814815	0.69697	0.215539	0.355932	0.357827	0.595469	0.508
-10	0.311905	0.251429	0.301887	0.444444	0.393939	0.12782	0.279661	0.223642	0.349515	0.28
0	0.154762	0.0114286	0.0754717	0.296296	0.151515	0.0100251	0.127119	0.0638978	0.12945	0.14
10	0.0547619	0.04	0.0125786	0.037037	0.0909091	0.00250627	0.0169492	0.0159744	0.0420712	0.052
Q1916R+ISO
-80	1	1	1	1	1	1	1	1
-70	0.817778	0.649123	0.769231	0.747222	0.740741	0.526316	0.86747	0.92549
-60	0.564444	0.614035	0.692308	0.5	0.611111	0.210526	0.716867	0.796078
-50	0.631111	0.438596	0.538462	0.516667	0.537037	0.0526316	0.722892	0.768627
-40	0.4	0.421053	0.307692	0.311111	0.296296	0.578947	0.536145	0.74902
-30	0.422222	0.403509	0.307692	0.358333	0.222222	0.315789	0.608434	0.705882
-20	0.146667	0.210526	0.0769231	0.15	0.0555556	0.234189	0.361446	0.560784
-10	0.0355556	0	0	0.0861111	0.037037	0.339453	0.210843	0.258824
0	0.0266667	0.105263	0.153846	0.00555556	0.037037	0.310484	0.0421687	0.0627451
10	0.0311111	0.140351	0.153846	0.00277778	0.0740741	0.310484	0	0.0117647

## Sheet: Fig 4F-H
Figure 4F
I-V curve
WT-vehicle
-80	-3.38726	-2.73873	-0.399069	-0.311441	-0.311946	-0.236151	-0.306544
-70	-2.7055	-2.17691	-0.447311	-0.882961	-0.494481	-0.348119	-0.451165
-60	-2.96132	-1.4463	-1.0268	-1.09131	-0.622241	-0.496077	-0.639369
-50	-2.39513	-1.23982	-0.949672	-1.65021	-0.746431	-0.685549	-0.624121
-40	-1.76148	-0.892485	-1.24429	-1.98053	-1.07915	-0.726654	-1.13736
-30	-4.52429	-2.03667	-1.42169	-2.18922	-1.29557	-0.968417	-1.21842
-20	-16.7964	-8.81152	-2.07906	-1.8	-1.64739	-1.09092	-1.15288
-10	-33.1274	-20.2952	-14.0896	-11.2659	-6.59352	-5.38957	-5.57942
0	-37.6211	-26.6776	-24.1093	-19.1426	-18.7644	-18.6195	-17.7255
10	-31.9261	-24.2188	-21.6791	-13.3373	-13.5525	-16.0211	-16.6302
20	-23.8027	-16.9697	-17.1347	-10.2843	-13.4313	-10.909	-15.867
30	-14.4363	-9.2	-11.9847	-7.89836	-10.7327	-7.33693	-12.475
40	-7.67131	-2.77794	-8.18365	-5.06261	-6.88665	-4.50242	-7.77679
50	-2.107	-1.40764	-4.62134	-2.77903	-2.89798	-2.05301	-3.51144
60	-0.948113	-0.807394	-4.20507	-1.47483	-2.21705	-0.788678	-1.06355
WT+ISO
-80	-4.34568	-2.15358	-0.463708	-0.758335	-0.248873
-70	-3.27807	-2.06721	-0.72676	-1.04901	-0.385823
-60	-2.49135	-1.92642	-0.831487	-1.33867	-0.421481
-50	-2.58498	-2.03521	-1.22164	-1.88615	-0.723067
-40	-5.61447	-5.96242	-1.80743	-2.28092	-1.09032
-30	-24.7508	-15.8697	-2.12309	-2.16494	-2.31966
-20	-48.9638	-36.783	-47.8181	-28.8365	-33.1672
-10	-49.272	-25.7067	-32.976	-30.4763	-26.2786
0	-40.9851	-21.003	-34.4176	-28.2421	-35.2875
10	-28.3608	-13.8958	-28.0805	-22.6398	-30.7049
20	-17.4756	-6.82485	-27.0831	-17.4341	-22.6153
30	-8.62421	-5.16564	-20.2584	-12.234	-14.2065
40	-1.93349	-2.71333	-14.0713	-7.02529	-7.46629
50	-0.867846	-1.53152	-8.57411	-3.82986	-2.72191
60	-0.433019	-0.830303	-4.446	-2.72109	-2.59541
Q1916R-vehicle
-80	-0.58281	-0.16777	-0.34134	-0.582808	-0.167773	-0.283396	-0.296657	-0.233251	-0.7116
-70	-1.5513	-0.53083	-0.58934	-1.5513	-0.530829	-0.597243	-0.490771	-0.382851	-0.54728
-60	-1.95836	-0.56357	-0.978	-1.95836	-0.563566	-0.909162	-0.722171	-0.55841	-0.43283
-50	-2.17914	-0.692	-1.70468	-2.17914	-0.692002	-1.2516	-1.03434	-0.702978	-0.29785
-40	-2.55074	-0.71836	-1.83776	-2.55074	-0.718365	-1.64287	-1.06254	-0.988417	-0.2553
-30	-3.06945	-1.27986	-2.07095	-3.06945	-1.27986	-2.02741	-1.47691	-1.17761	-0.21862
-20	-3.33981	-1.69236	-2.43013	-3.33981	-1.69236	-2.36382	-1.58986	-1.24631	-0.38734
-10	-6.66494	-5.35249	-11.4482	-6.66494	-5.35249	-2.95723	-2.23666	-1.12448	-1.82078
0	-13.0323	-9.62618	-15.5028	-11.0323	-9.62618	-8.20579	-7.00343	-6.90778	-4.08039
10	-10.625	-10.6842	-12.8284	-10.625	-9.68424	-7.3452	-10.4249	-8.60464	-4.57772
20	-11.0239	-8.96268	-10.3087	-10.0239	-8.96268	-6.08076	-10.2454	-8.73342	-4.00846
30	-7.60271	-4.91031	-12.5158	-7.60271	-4.91031	-4.3874	-7.712	-6.70384	-3.01222
40	-4.45592	-4.71025	-7.57849	-4.45592	-4.71025	-2.57382	-4.54571	-3.94516	-1.77536
50	-3.18309	-4.42666	-3.03503	-3.18309	-4.42666	-0.861279	-1.66854	-2.11008	-0.53553
60	-2.58137	-3.79763	-2.38274	-2.58137	-3.79763	-0.195742	-1.82026	-1.8854	-0.24448
Q1916R+ISO
-80	-0.63626	-0.61872		-0.636258	-0.61872	-0.435554	-0.2993	-0.413257	-0.22709	-0.7116
-70	-0.87579	-0.76066		-0.875788	-0.760664	-0.733864	-0.412553	-0.4994	-0.410844	-0.54728
-60	-1.07651	-0.87227		-1.07651	-0.872275	-0.875398	-0.665317	-0.847886	-0.525282	-0.43283
-50	-1.31348	1.22091		-1.31348	1.22091	-1.23689	-0.823129	-0.997457	-0.740029	-0.29785
-40	-1.9793	1.10018		-1.9793	1.10018	-1.09106	-0.988163	-1.42963	-1.04019	-0.2553
-30	-2.06434	1.15296		-2.06434	1.15296	-3.96555	-1.20381	-1.26217	-1.0641	-0.21862
-20	-4.85441	-5.35118		-4.85441	-5.35118	-19.3572	-1.25757	-1.33231	-1.19797	-0.38734
-10	-12.8979	-11.3169		-12.8979	-11.3169	-12.3916	-4.973	-4.66943	-11.2393	-1.82078
0	-10.7734	-11.4591		-11.7734	-14.4591	-12.1726	-7.4124	-11.0083	-19.9388	-7.08039
10	-12.5501	-13.3323		-12.5501	-13.3323	-20.755	-6.85161	-12.5437	-14.5299	-4.57772
20	-9.49422	-9.87974		-9.49422	-9.87974	-14.2551	-5.54854	-10.4949	-11.1327	-4.00846
30	-5.52094	-5.41576		-5.52094	-5.41576	-7.85765	-4.14594	-6.972	-7.86322	-3.01222
40	-3.89852	-3.95527		-3.89852	-3.95527	-2.73903	-2.95479	-4.06657	-5.06161	-1.77536
50	-3.74799	-3.59781		-3.74799	-3.59781	-2.82603	-2.34897	-1.23403	-2.32984	-0.53553
60	-3.54487	-2.67802		-3.54487	-2.67802	-1.95093	-1.60704	-2.29849	-1.03935	-0.24448
Figure 4G
SSA curve
WT-vehicle
-60	0.0423847	0.0275623	0.0218602	0.0342787	0.020186	0.0354279
-50	0.0371376	0.0255962	0.021903	0.0561536	0.021903	0.0576154
-40	0.0297956	0.0201005	0.031307	0.0735206	0.0321307	0.0743521
-30	0.0841817	0.0504567	0.0393473	0.0893943	0.0403935	0.0508939
-20	0.347248	0.242553	0.0639344	0.0816677	0.0643934	0.0618167
-10	0.770484	0.628494	0.487439	0.575037	0.497439	0.575037
0	1	0.944163	0.95323	1	0.965323	1
10	1	1	1	1	1	1
20	1	1	1	1	1	1
30	1	1	1	1	1	1
WT+ISO
-60	0.0311158	0.0461161	0.0119063	0.025523	0.0396116	0.0121906
-50	0.0349757	0.0527804	0.0189508	0.038958	0.0517278	0.0198951
-40	0.0828715	0.168684	0.0305868	0.0513948	0.188687	0.0310587
-30	0.401864	0.49387	0.0395214	0.0536596	0.504939	0.0403952
-20	0.883329	0.856951	0.989041	0.353513	0.865695	0.99089
-10	1	1	1	1	1	1
0	1	1	1	1	1	1
10	1	1	1	1	1	1
20	1	1	1	1	1	1
30	1	1	1	1	1	1
Q1916R-vehicle
-60	0.0663379	0.0241843	0.019481	0.0566338	0.0234184	0.00919481
-50	0.0799681	0.0321706	0.0367856	0.0677997	0.0318217	0.0353679
-40	0.102114	0.0364321	0.0432626	0.0910211	0.0357643	0.0424326
-30	0.135168	0.0713993	0.0536272	0.123517	0.0701399	0.0543627
-20	0.163415	0.104902	0.0699202	0.156342	0.11049	0.0706992
-10	0.366876	0.373248	0.370563	0.356688	0.369732	0.397056
0	0.819854	0.767164	0.795449	0.809199	0.756716	0.807954
10	1	0.993401	0.985236	1	0.993401	0.998524
20	1	1	1	1	1	1
30	1	1	1	1	1	1
Q1916R+ISO
-60	0.0392364	0.0301964	0.01801	0.0293924	0.027302	0.0091801
-50	0.0518632	0.0457876	0.0275677	0.0509186	0.0446579	0.0252757
-40	0.085258	0.0450106	0.0265283	0.0843526	0.0448501	0.0276528
-30	0.0978133	0.0518871	0.106061	0.0967813	0.0551887	0.120606
-20	0.25557	0.267579	0.575242	0.248556	0.289676	0.605752
-10	0.763915	0.636625	0.949187	0.786392	0.625366	0.954919
0	1	0.929584	1	1	0.916296	1
10	1	1	1	1	1	1
20	1	1	1	1	1	1
30	1	1	1	1	1	1
Figure 4H
SSI curve
WT-vehicle	1	1	1	1	1	1
-80	0.860664	0.870057	0.833333	0.760766	0.863333	0.807608
-70	0.75545	0.858757	0.739316	0.684211	0.743932	0.706842
-60	0.769194	0.80791	0.692308	0.61244	0.689231	0.596124
-50	0.614218	0.661017	0.611111	0.593301	0.601111	0.58933
-40	0.512796	0.615819	0.517094	0.574163	0.501709	0.585742
-30	0.25782	0.276836	0.384615	0.490431	0.398462	0.504904
-20	0.136493	0.0847458	0.320513	0.389952	0.312051	0.378995
-10	0.0454976	0.0539571	0.196581	0.272727	0.201966	0.249573
0	0.0421801	0.039548	0.102564	0.181818	0.0810256	0.134818
10
WT+ISO
-80	1	1	1	1	1	1
-70	0.859155	0.955182	0.942529	0.909155	0.945552	0.899425
-60	0.704225	0.910364	0.952107	0.714225	0.891036	0.935211
-50	0.605634	0.865546	0.869732	0.625634	0.836555	0.876973
-40	0.323944	0.789916	0.896552	0.293239	0.738992	0.889655
-30	0.269025	0.781513	0.772031	0.30269	0.777815	0.76572
-20	0.197183	0.658263	0.720307	0.161972	0.636583	0.716203
-10	0.211268	0.406162	0.448276	0.192113	0.384062	0.432483
0	0.111256	0.156863	0.197318	0.0911126	0.141569	0.116973
10	0.0471662	0.0728291	0.0996169	0.0347166	0.0372829	0.0799617
Q1916R-vehicle
-80	1	1	1	1	1
-70	0.952128	0.884956	0.962025	0.982759	0.970909
-60	0.957447	0.823009	0.946202	0.974138	0.949091
-50	0.904255	0.716814	0.920886	0.935345	0.938182
-40	0.920213	0.761062	0.901899	0.943965	0.901818
-30	0.81383	0.530973	0.838608	0.918103	0.901818
-20	0.664894	0.389381	0.705696	0.827586	0.814545
-10	0.37234	0.141593	0.401899	0.5	0.581818
0	0.244681	0.0353982	0.240506	0.25	0.236364
10	0.143617	0.00884956	0.151899	0.12069	0.0618182
Q1916R+ISO
-80	1	1	1	1	1
-70	0.910112	0.909091	0.943144	0.944444	0.972644
-60	0.853933	0.772727	0.949833	0.828704	0.969605
-50	0.882022	0.840909	0.913043	0.837963	0.945289
-40	0.741573	1.68182	0.852843	0.717593	0.960486
-30	0.724719	0.55303	0.628763	0.712963	0.899696
-20	0.455056	0.272727	0.371237	0.486111	0.835866
-10	0.247191	0.128788	0.137124	0.231481	0.516717
0	0.0898876	0.0454545	0.0668896	0.0231481	0.173252
10	0.0505618	0	0.0367893	0.00671111	0.0364742

## Sheet: Fig 5A
Figure 5A
whole-cell		membrane		cytoplasma
WT	Mutant	WT	Mutant	WT	Mutant
1.35	0.627	1.518	0.734	0.398	0.214
1.419	0.962	1.586	0.934	0.459	0.265
1.103	0.365	1.193	0.253	0.233	0.141
1.124	0.411	1.326	0.83	0.428	0.179
1.197	0.457	1.354	0.663	0.348	0.174
